# Supplementary material for: Modulation of NF-κB and TLR Signaling Pathways and Complement Components in Ovine Maternal Thyroid During Early Pregnancy
Source: Int J Mol Sci. 2026 May 26;27(11):4791. doi: 10.3390/ijms27114791 (PMC13256796; doi:10.3390/ijms27114791)
Supplement: Supplementary file 1 [file ijms-27-04791-s001.zip]

Archive with 2 entries (2 files):
- Figure 1S Original Western Blot for Figures 1-4.pdf
- Supplementary.pdf
